# Supplementary material for: Diversity and geographic distribution of haplotypes of Dirofilaria immitis across European endemic countries
Source: Parasit Vectors. 2023 Sep 12;16:325. doi: 10.1186/s13071-023-05945-4 (PMC10498598; doi:10.1186/s13071-023-05945-4)
Supplement: Supplementary file 1 — Additional file 1: Dataset S1. List of isolates, assigned haplotypes and their accession numbers. [file 13071_2023_5945_MOESM1_ESM.xlsx]

## Sheet: Sheet1
Isolate ID	Country	Year of Collection	mt Haplotype	Host	Isolation Source	1st Fragment COI	2nd Fragment COI	NADH
B13	Bangladesh	2012	Di1	Canis familiaris	Adult worm	OQ726834	OQ726956	OQ736813
G1	Greece	2023	Di1	Canis familiaris	Adult worm	OQ726801	OQ726923	OQ736780
G2	Greece	2023	Di1	Canis familiaris	Adult worm	OQ726803	OQ726925	OQ736783
G3	Greece	2023	Di1	Canis familiaris	Adult worm	OQ726806	OQ726928	OQ736786
G4	Greece	2023	Di1	Canis familiaris	Adult worm	OQ726809	OQ726931	OQ736789
G5	Greece	2023	Di1	Canis familiaris	Adult worm	OQ726811	OQ726933	OQ736791
G6	Greece	2023	Di1	Canis familiaris	Adult worm	OQ726814	OQ726936	OQ736794
G7	Greece	2023	Di1	Canis familiaris	Adult worm	OQ726817	OQ726939	OQ736798
G8	Greece	2023	Di1	Canis familiaris	Adult worm	OQ726820	OQ726942	OQ736800
G9	Greece	2023	Di1	Canis familiaris	Adult worm	OQ726824	OQ726946	OQ736803
G10	Greece	2023	Di1	Canis familiaris	Adult worm	OQ726827	OQ726949	OQ736806
G11	Greece	2023	Di1	Canis familiaris	Adult worm	OQ726829	OQ726951	OQ736808
G12	Greece	2023	Di1	Canis familiaris	Adult worm	OQ726831	OQ726953	OQ736810
G13	Greece	2023	Di1	Canis familiaris	Adult worm	OQ726835	OQ726957	OQ736814
G14	Greece	2023	Di1	Canis familiaris	Adult worm	OQ726838	OQ726960	OQ736817
G15	Greece	2023	Di1	Canis familiaris	Adult worm	OQ726841	OQ726963	OQ736820
G21	Greece	2023	Di8	Canis familiaris	Adult worm	OQ726851	OQ726973	OQ736830
112	Hungary	2018	Di1	Canis familiaris	Blood	OQ726869	OQ726991	OQ736848
113	Hungary	2018	Di1	Canis familiaris	Blood	OQ726870	OQ726992	OQ736849
119	Hungary	2018	Di1	Canis familiaris	Blood	OQ726875	OQ726997	OQ736854
121	Hungary	2018	Di1	Canis familiaris	Blood	OQ726877	OQ726999	OQ736856
122	Hungary	2018	Di1	Canis familiaris	Blood	OQ726878	OQ727000	OQ736857
123	Hungary	2018	Di1	Canis familiaris	Blood	OQ726879	OQ727001	OQ736858
124	Hungary	2018	Di1	Canis familiaris	Blood	OQ726880	OQ727002	OQ736859
126	Hungary	2018	Di1	Canis familiaris	Blood	OQ726882	OQ727004	OQ736861
127	Hungary	2018	Di1	Canis familiaris	Blood	OQ726883	OQ727005	OQ736862
129	Hungary	2018	Di1	Canis familiaris	Blood	OQ726885	OQ727007	OQ736864
130	Hungary	2018	Di1	Canis familiaris	Blood	OQ726886	OQ727008	OQ736865
132	Hungary	2018	Di1	Canis familiaris	Blood	OQ726888	OQ727010	OQ736867
133	Hungary	2018	Di1	Canis familiaris	Blood	OQ726889	OQ727011	OQ736868
134	Hungary	2018	Di1	Canis familiaris	Blood	OQ726890	OQ727012	OQ736869
136	Hungary	2018	Di1	Canis familiaris	Blood	OQ726891	OQ727013	OQ736870
137	Hungary	2018	Di1	Canis familiaris	Blood	OQ726892	OQ727014	OQ736871
140	Hungary	2018	Di1	Canis familiaris	Blood	OQ726895	OQ727017	OQ736874
141	Hungary	2018	Di1	Canis familiaris	Blood	OQ726896	OQ727018	OQ736875
145	Hungary	2018	Di1	Canis familiaris	Blood	OQ726899	OQ727021	OQ736878
147	Hungary	2018	Di1	Canis familiaris	Blood	OQ726901	OQ727023	OQ736880
150	Hungary	2018	Di1	Canis familiaris	Blood	OQ726904	OQ727026	OQ736883
153	Hungary	2018	Di1	Canis familiaris	Blood	OQ726907	OQ727029	OQ736886
155	Hungary	2018	Di1	Canis familiaris	Blood	OQ726908	OQ727030	OQ736887
157	Hungary	2018	Di1	Canis familiaris	Blood	OQ726910	OQ727032	OQ736889
162	Hungary	2018	Di1	Canis familiaris	Blood	OQ726912	OQ727034	OQ736891
165	Hungary	2018	Di1	Canis familiaris	Blood	OQ726915	OQ727037	OQ736894
118	Hungary	2018	Di3	Canis familiaris	Blood	OQ726874	OQ726996	OQ736853
139	Hungary	2018	Di3	Canis familiaris	Blood	OQ726894	OQ727016	OQ736873
156	Hungary	2018	Di3	Canis familiaris	Blood	OQ726909	OQ727031	OQ736888
114	Hungary	2018	Di6	Canis familiaris	Blood	OQ726871	OQ726993	OQ736850
143	Hungary	2018	Di6	Canis familiaris	Blood	OQ726898	OQ727020	OQ736877
I22	Italy	2018	Di1	Canis familiaris	Blood	OQ726853	OQ726975	OQ736857
116	Italy	2018	Di2	Canis familiaris	Blood	OQ726872	OQ726994	OQ736851
120	Italy	2018	Di2	Canis familiaris	Blood	OQ726876	OQ726998	OQ736855
125	Italy	2018	Di2	Canis familiaris	Blood	OQ726881	OQ727003	OQ736860
128	Italy	2018	Di2	Canis familiaris	Blood	OQ726884	OQ727006	OQ736863
131	Italy	2018	Di2	Canis familiaris	Blood	OQ726887	OQ727009	OQ736866
142	Italy	2018	Di2	Canis familiaris	Blood	OQ726897	OQ727019	OQ736876
146	Italy	2018	Di2	Canis familiaris	Blood	OQ726900	OQ727022	OQ736879
148	Italy	2018	Di2	Canis familiaris	Blood	OQ726902	OQ727024	OQ736881
149	Italy	2018	Di2	Canis familiaris	Blood	OQ726903	OQ727025	OQ736882
152	Italy	2018	Di2	Canis familiaris	Blood	OQ726906	OQ727028	OQ736885
158	Italy	2018	Di2	Canis familiaris	Blood	OQ726911	OQ727033	OQ736890
163	Italy	2018	Di2	Canis familiaris	Blood	OQ726913	OQ727035	OQ736892
164	Italy	2018	Di2	Canis familiaris	Blood	OQ726914	OQ727036	OQ736893
117	Italy	2018	Di5	Canis familiaris	Blood	OQ726873	OQ726995	OQ736852
138	Italy	2018	Di5	Canis familiaris	Blood	OQ726893	OQ727015	OQ736872
151	Italy	2018	Di9	Canis familiaris	Blood	OQ726905	OQ727027	OQ736884
Por	Portugal	2022	Di1	Canis familiaris	Blood	OQ726867	OQ726989	OQ736846
2	Romania	2013	Di1	Canis aureus	Adult worm	OQ726804	OQ726926	OQ736784
3	Romania	2014	Di1	Canis aureus	Adult worm	OQ726807	OQ726929	OQ736784
7	Romania	2014	Di1	Canis aureus	Adult worm	OQ726818	OQ726940	OQ736797
8	Romania	2014	Di1	Canis aureus	Adult worm	OQ726821	OQ726943	OQ736781
9	Romania	2014	Di1	Lutra lutra	Adult worm	OQ726825	OQ726947	OQ736804
12	Romania	2017	Di1	Canis aureus	Adult worm	OQ726832	OQ726954	OQ736811
13	Romania	2018	Di1	Canis aureus	Adult worm	OQ726836	OQ726958	OQ736815
14	Romania	2018	Di1	Canis aureus	Adult worm	OQ726839	OQ726961	OQ736818
15	Romania	2018	Di1	Canis aureus	Adult worm	OQ726842	OQ726964	OQ736821
17	Romania	2018	Di1	Vulpes vulpes	Adult worm	OQ726845	OQ726967	OQ736824
20	Romania	2018	Di1	Canis familiaris	Adult worm	OQ726849	OQ726972	OQ736828
58	Romania	2018	Di1	Canis familiaris	Adult worm	OQ726858	OQ726980	OQ736837
90	Romania	2018	Di1	Canis familiaris	Adult worm	OQ726865	OQ726987	OQ736844
6	Romania	2018	Di1	Canis familiaris	Blood	OQ726815	OQ726937	OQ736795
80	Romania	2018	Di1	Canis familiaris	Blood	OQ726862	OQ726984	OQ736841
82	Romania	2018	Di1	Canis familiaris	Blood	OQ726863	OQ726985	OQ736842
84	Romania	2018	Di1	Canis familiaris	Blood	OQ726864	OQ726986	OQ736843
93	Romania	2018	Di1	Canis familiaris	Blood	OQ726866	OQ726988	OQ736845
102	Romania	2018	Di1	Canis familiaris	Blood	OQ726868	OQ726990	OQ736847
5	Romania	2014	Di3	Canis familiaris	Blood	OQ726812	OQ726934	OQ736792
65	Romania	2018	Di3	Canis familiaris	Blood	OQ726859	OQ726981	OQ736838
74	Romania	2018	Di3	Canis familiaris	Blood	OQ726860	OQ726982	OQ736839
78	Romania	2018	Di3	Canis familiaris	Blood	OQ726861	OQ726983	OQ736840
D613	Slovakia	2020	Di1	Canis familiaris	Adult worm	OQ726917	OQ727039	OQ736896
D763	Slovakia	2020	Di1	Canis familiaris	Blood	OQ726920	OQ727042	OQ736899
D699	Slovakia	2020	Di4	Canis familiaris	Blood	OQ726918	OQ727040	OQ736897
D750	Slovakia	2020	Di4	Canis familiaris	Blood	OQ726919	OQ727041	OQ736898
D865	Slovakia	2021	Di4	Canis familiaris	Blood	OQ726921	OQ727043	OQ736900
D944	Slovakia	2021	Di4	Canis familiaris	Blood	OQ726922	OQ727044	OQ736901
E201	Slovakia	2022	Di7	Canis familiaris	Blood	OQ726916	OQ727038	OQ736895
1	Spain	2022	Di1	Canis familiaris	Adult worm	OQ726802	OQ726924	OQ736782
2	Spain	2022	Di1	Canis familiaris	Adult worm	OQ726805	OQ726927	OQ736785
3	Spain	2022	Di1	Canis familiaris	Adult worm	OQ726808	OQ726930	OQ736788
4	Spain	2022	Di1	Canis familiaris	Adult worm	OQ726810	OQ726932	OQ736790
5	Spain	2022	Di1	Canis familiaris	Adult worm	OQ726813	OQ726935	OQ736793
6	Spain	2022	Di1	Canis familiaris	Adult worm	OQ726816	OQ726938	OQ736796
7	Spain	2022	Di1	Canis familiaris	Adult worm	OQ726819	OQ726941	OQ736799
8	Spain	2022	Di1	Canis familiaris	Adult worm	OQ726822	OQ726944	OQ736801
9	Spain	2022	Di1	Canis familiaris	Adult worm	OQ726826	OQ726948	OQ736805
10	Spain	2022	Di1	Canis familiaris	Adult worm	OQ726828	OQ726950	OQ736807
11	Spain	2022	Di1	Canis familiaris	Adult worm	OQ726830	OQ726952	OQ736809
12	Spain	2022	Di1	Canis familiaris	Adult worm	OQ726833	OQ726955	OQ736812
13	Spain	2022	Di1	Canis familiaris	Adult worm	OQ726837	OQ726959	OQ736816
14	Spain	2022	Di1	Canis familiaris	Adult worm	OQ726840	OQ726962	OQ736819
15	Spain	2022	Di1	Canis familiaris	Adult worm	OQ726843	OQ726965	OQ736822
16	Spain	2022	Di1	Canis familiaris	Adult worm	OQ726844	OQ726966	OQ736823
17	Spain	2022	Di1	Canis familiaris	Adult worm	OQ726846	OQ726968	OQ736825
18	Spain	2022	Di1	Canis familiaris	Adult worm	OQ726847	OQ726969	OQ736826
19	Spain	2022	Di1	Canis familiaris	Adult worm	OQ726848	OQ726970	OQ736827
20	Spain	2022	Di1	Canis familiaris	Adult worm	OQ726850	OQ726971	OQ736829
21	Spain	2022	Di1	Canis familiaris	Adult worm	OQ726852	OQ726974	OQ736831
22	Spain	2022	Di1	Canis familiaris	Adult worm	OQ726854	OQ726976	OQ736833
23	Spain	2022	Di1	Canis familiaris	Adult worm	OQ726855	OQ726977	OQ736834
24	Spain	2022	Di1	Canis familiaris	Adult worm	OQ726856	OQ726978	OQ736835
25	Spain	2022	Di1	Canis familiaris	Adult worm	OQ726857	OQ726979	OQ736836
U8	Ukraine	2022	Di1	Canis familiaris	Blood	OQ726823	OQ726945	OQ736802
